# Supplementary material for: Unraveling tuberculosis patient cluster transmission chains: integrating WGS-based network with clinical and epidemiological insights
Source: Front Public Health. 2024 May 20;12:1378426. doi: 10.3389/fpubh.2024.1378426 (PMC11144917; doi:10.3389/fpubh.2024.1378426)
Supplement: Supplementary file 1 [file Table_1.XLSX]

## Sheet: Sheet1
Cluster	Contact type	Geographical distribution	Case	Sequencing data file	Biological sex	Age at the time of diagnosis	Diagnosis	Sputum smear microscopy (+/-)	Drug resistance type	Specimen collection date	Time since previous specimen acquisition (months)	Epidemiological links
A	Close household, close nonhousehold, and casual contact	Demene parish	A1	LVM0286	M	20	pulmonary tuberculosis	NA	Drug-sensitive	29.06.2005	-	Periodically used the same public transport as other patients involved in this outbreak.
			A2.1	LVM5483	M	46	pulmonary tuberculosis	+		11.11.2009	52.43	Periodically used the same public transport as other patients involved in this outbreak.
			A3	LVM1055	F	62	pulmonary tuberculosis	-		13.01.2010	2.07	Mother of the cases A4, A5, and A7. Regularly used the same public transport with the cases A4, A5, A6, A7, and A8.
			A4	LVM1120	M	34	pulmonary tuberculosis	-		12.01.2011	12	Son of the case A3. Brother of the cases A5 and A7. Regularly used the same public transport with the cases A3, A5, A6, A7, and A8.
			A5	LVM2751	F	39	pulmonary tuberculosis	+		26.01.2011	0.46	Foster mother of the case A8, and potential source of infection. Daugther of the case A3. Sister of the cases A4 and A7. Regularly used the same public transport with the cases A3, A4, A6, A7, and A8.
			A6	LVM5512	F	18	tuberculous pleurisy	-		21.02.2011	0.87	Regularly used the same public transport with the cases A3, A4, A5, A7, and A8.
			A7	LVM6503	M	29	pulmonary tuberculosis	+		02.03.2011	0.3	Son of the case A3. Brother of the cases A4 and A5. Regularly used the same public transport with the cases A3, A4, A5, A6, and A8.
			A8	LVM2962	M	10	tuberculous pleurisy (symptomatic)	-		03.05.2011	2.03	Foster son of the case A5. Regularly used the same public transport with the cases A3, A4, A5, A6, and A7.
			A9	LVM2790	F	22	pulmonary tuberculosis	-		18.08.2011	3.5	Periodically used the same public transport as other patients involved in this outbreak.
			A2.2	LVM7445	M	49	pulmonary tuberculosis	+		30.05.2012	9.4	-
			A10	LVM1991	M	41	pulmonary tuberculosis	+		21.03.2013	9.7	Periodically used the same public transport as other patients involved in this outbreak.
			A11	LVM2135	M	66	pulmonary tuberculosis	+		21.01.2015	22	Periodically used the same public transport as other patients involved in this outbreak.
			A12	LVM3012	F	63	pulmonary tuberculosis	+		22.12.2015	11.03	Periodically used the same public transport as other patients involved in this outbreak.
			A13	LVM6207	M	43	pulmonary tuberculosis	+		16.03.2016	2.77	Periodically used the same public transport as other patients involved in this outbreak.
B	Close nonhousehold contact	Balvi	B1	LVM3631	F	12	pulmonary tuberculosis (contact)	-	Pre-extensively drug-resistant	20.10.2009	-	Sister of the case B2. Niece of the case B3.
			B2	LVM3887	F	13	pulmonary tuberculosis (contact)	-		22.10.2009	0.07	Sister of the case B1. Niece of the case B3.
			B3	LVM3920	F	30	pulmonary tuberculosis	-		22.10.2009	0	Aunt of the cases B1 and B2, and potential source of infection.
C	Close household contact	Riga	C1.1	LVM8924	M	32	pulmonary tuberculosis	+	Drug-sensitive	09.04.2010	-	Close friend and temporary tenant of the cases C4 and C5. Potential source of infection for the case C2.
			C2	LVM3646	F	3	tuberculous meningitis (symptomatic)	-		24.09.2010	5.5	Daughter of the cases C4 and C5.
			C3	LVM4201	F	52	pulmonary tuberculosis	-		30.09.2010	0.2	Mother of the case C1.
			C4	LVM5446	F	34	pulmonary tuberculosis	-		20.12.2011	14.67	Spouse of the case C5. Mother of the case C2. Close friend of the case C1.
			C5	LVM2263	M	37	pulmonary tuberculosis and peripheral tuberculous lymphadenitis	+		24.08.2015	44.13	Spouse of the case C4. Father of the case C2. Close friend of the case C1.
			C1.2	LVM8484	M	41	pulmonary tuberculosis	+		05.04.2019	43.37	-
D	Close household and close nonhousehold contact	Liepaja	D1.1	LVM3541	F	18	pulmonary tuberculosis	+	Drug-sensitive	30.06.2004	-	Spouse of the case D2. Mother of the case D4. Sister of the cases D3 and D5.
			D2	LVM5287	M	30	pulmonary tuberculosis	+		08.10.2014	123.27	Spouse of the case D1. Father of the case D4.
			D1.2	LVM6781	F	29	pulmonary tuberculosis	+		06.03.2015	4.87	Potential source of infection for the case D4.
			D3	LVM6857	F	18	pulmonary tuberculosis	-		09.03.2015	0.1	Sister of the case D1. Aunt of the case D4.
			D4	LVM9534	F	12	pulmonary tuberculosis (contact)	-		02.04.2015	0.77	Daugther of the cases D1 and D2. Niece of the cases D3 and D5.
			D5	LVM0171	M	25	pulmonary tuberculosis	+		10.04.2015	0.27	Brother of the case D1. Uncle of the case D4.
E	Close household, close nonhousehold, and casual contact	Vilani municipality, Deksare parish, Varaklani parish, Stirniena, Rudzati parish, Riga	E1	LVM3451	F	36	pulmonary tuberculosis	+	Drug-sensitive	24.01.2008	-	Aunt of the cases E2, E3, E4, and E5, and potential source of infection.
			E2	LVM1166	F	17	pulmonary tuberculosis (symptomatic)	+		05.10.2012	56.37	Sister of the cases E3, E4, and E5. Niece of the cases E1, E11, and E12.
			E3	LVM1167	F	15	pulmonary tuberculosis (symptomatic)	+		05.10.2012	0	Sister of the cases E2, E4, and E5. Niece of the cases E1, E11, and E12. Schoolmate of the cases E7 and E8. Contact of the case E9.
			E4	LVM1165	F	10	pulmonary tuberculosis (contact)	-		05.10.2012	0	Sister of the cases E2, E3, and E5. Nephew of the cases E1, E11, and E12.
			E5.1	LVM2447	F	18	pulmonary tuberculosis	+		17.10.2012	0.4	Sister of the cases E2, E3, and E4. Niece of the cases E1, E11, and E12. Spouse of the case E10.
			E6	LVM4098	F	29	pulmonary tuberculosis	+		31.10.2012	0.47	Teacher at the school where cases E3, E7, and E8 were studying.
			E7	LVM4124	M	15	pulmonary tuberculosis and tuberculous pleurisy (symptomatic)	-		24.05.2013	6.8	Schoolmate of the cases E3 and E8.
			E8	LVM9939	M	19	pulmonary tuberculosis (symptomatic)	-		09.04.2014	10.5	Schoolmate of the cases E3 and E7.
			E9	LVM7833	M	17	pulmonary tuberculosis (symptomatic)	-		03.11.2014	6.83	Contact of the case E3.
			E10	LVM9066	M	29	pulmonary tuberculosis	-		14.11.2014	0.37	Spouse of the case E5.
			E5.2	LVM1859	F	20	pulmonary tuberculosis	+		16.12.2014	1.07	-
			E11	LVM5600	M	36	pulmonary tuberculosis	+		16.11.2016	23	Uncle of the cases E2, E3, E4, and E5. Brother of the case E12.
			E12	LVM6858	F	43	pulmonary tuberculosis	-		07.12.2017	12.7	Aunt of the cases E2, E3, E4, and E5. Sister of the case E11.
F	Close household and close nonhousehold contact	Kuldiga	F1	LVM9558	F	16	pulmonary tuberculosis (contact)	-	Drug-sensitive	05.04.2016	-	Daughter of the case F2. Sister of the case F3. Cousin of the case F4.
			F2	LVM6916	M	53	pulmonary tuberculosis	+		27.07.2016	3.73	Father of the cases F1 and F3, and potential source of infection. Brother of the case F5. Uncle of the case F4.
			F3	LVM0955	F	13	pulmonary tuberculosis (contact)	-		22.09.2016	1.87	Daugther of the case F2. Sister of the case F1. Cousin of the case F4.
			F4	LVM6987	M	31	pulmonary tuberculosis	+		22.03.2017	5.93	Son of the case F5. Cousin of the cases F1 and F3. Nephew of the case F2.
			F5	LVM8753	M	59	pulmonary tuberculosis	-		24.08.2017	5.07	Brother of the case F2. Father of the case F4. Uncle of the cases F1 and F3.
G	Close household and close nonhousehold contact	Riga	G1	LVM3609	M	51	pulmonary tuberculosis	+	Isoniazid-resistant	07.02.2008	-	Father of the cases G2 and G3. Grandfather of the case G4.
			G2	LVM4361	M	24	pulmonary tuberculosis	-		09.06.2009	16.07	Son of the case G1. Brother of the case G3. Uncle of the case G4.
			G3.1	LVM9955	F	28	pulmonary tuberculosis	+		18.07.2011	25.3	Mother of the case G4, and potential source of infection. Daugther of the case G1. Sister of the case G2.
			G4	LVM4605	M	14	pulmonary tuberculosis (contact)	-		26.08.2013	25.27	Son of the case G3. Grandson of the case G1. Nephew of the case G2.
			G3.2	LVM3325	F	32	pulmonary tuberculosis	+		13.05.2015	20.57	-
H	Close household and close nonhousehold contact	Kuldiga, Liepaja	H1	LVM6577	M	54	pulmonary tuberculosis	+	Other	07.12.2005	-	Father of the cases H2, H3, H4, and H8, and potential source of infection.
			H2.1	LVM8491	M	16	pulmonary tuberculosis (contact)	+		10.08.2009	44.1	Son of the case H1. Brother of the cases H3, H4, H8. Classmate of the cases H5, H6 and H7.
			H3.1	LVM9039	M	17	pulmonary tuberculosis	-		09.04.2010	7.97	Son of the case H1. Brother of the cases H2, H4, H8.
			H4	LVM9857	M	27	pulmonary tuberculosis	+		09.04.2010	0	Son of the case H1. Brother of the cases H2, H3, H8.
			H2.2	LVM2328	M	18	pulmonary tuberculosis	+		23.11.2011	19.47	-
			H5	LVM8050	M	18	tuberculous pleurisy	-		05.06.2012	6.43	Classmate of the cases H2, H6, H7.
			H6	LVM2303	M	17	pulmonary tuberculosis	-		12.07.2012	1.23	Classmate of the cases H2, H5, H7.
			H7	LVM2509	M	17	pulmonary tuberculosis	+		16.07.2012	0.13	Classmate of the cases H2, H5, H6.
			H8	LVM1438	M	28	pulmonary tuberculosis	-		09.10.2012	2.78	Son of the case H1. Brother of the cases H2, H3, H4.
			H3.2	LVM1464	M	23	pulmonary tuberculosis	-		20.01.2016	39.37	-
I	Close household and close nonhousehold contact	Ventspils	I1	LVM2938	M	38	pulmonary tuberculosis	+	Drug-sensitive	20.05.2010	-	Partner of the case I2. Potential source of infection for the case I3.
			I2	LVM4905	F	43	pulmonary tuberculosis	-		09.05.2012	23.63	Mother of the cases I3, I4, I5. Partner of the case I1.
			I3	LVM5487	M	16	pulmonary tuberculosis	+		14.05.2012	0.17	Son of the case I2. Brother of the cases I4 and I5. Classmate of the case I6, and potential source of infection.
			I4	LVM4694	M	18	pulmonary tuberculosis	-		08.08.2012	2.83	Son of the case I2. Brother of the cases I3 and I5.
			I5	LVM1307	M	22	pulmonary tuberculosis	-		11.01.2013	5.1	Son of the case I2. Brother of the cases I3 and I4.
			I6	LVM9813	F	16	pulmonary tuberculosis (contact)	-		08.09.2016	43.93	Classmate of the case I3.
J	Close household and casual contact	Riga	J1	LVM0080	M	30	pulmonary tuberculosis	+	Drug-sensitive	11.04.2008	-	Father of the case J2, and potential source of infection. Contact of the case J3.
			J2	LVM3480	M	0	pulmonary tuberculosis (contact)	-		16.05.2008	1.17	Son of the case J1.
			J3	LVM0621	M	41	pulmonary tuberculosis	+		15.04.2015	82.97	Contact of the case J1.
K	Close household contact	Nereta parish	K1	LVM2999	F	30	pulmonary tuberculosis	+	Multidrug-resistant	04.10.2011	-	Sister of the case K3. Aunt of the case K4.
			K2	LVM3234	M	25	pulmonary tuberculosis	+	Isoniazid-resistant	17.02.2012	4.43	Partner of the case K3. Father of the case K4.
			K3	LVM3883	F	26	pulmonary tuberculosis	+	Multidrug-resistant	31.01.2013	11.47	Partner of the case K2. Mother of the case K4. Sister of the case K1.
			K4	LVM4115	F	1	pulmonary tuberculosis (contact)	-	Isoniazid-resistant	08.05.2013	3.27	Daughter of the cases K2 and K3.
L	Close household and close nonhousehold contact	Tukums, Salas municipality	L1	LVM5420	M	27	pulmonary tuberculosis	-	Drug-sensitive	26.02.2014	-	Brother-in-law of the case L2. Uncle of the case L3.
			L2.1	LVM3004	F	29	pulmonary tuberculosis	+		09.02.2016	23.47	Mother of the case L3, and potential source of infection. Sister-in-law of the case L1.
			L3	LVM0345	F	2	pulmonary tuberculosis (contact)	-		12.02.2016	0.1	Daughter of the case L2. Niece of the case L1.
			L2.2	LVM1783	F	33	pulmonary tuberculosis	+		06.08.2019	41.83	-
M	Close nonhousehold contact	Riga	M1	LVM2748	F	14	pulmonary tuberculosis (contact)	-	Drug-sensitive	28.08.2015	-	Daughter of the case M3. Stepdaughter of the case M2.
			M2	LVM2844	F	37	pulmonary tuberculosis	-		31.08.2015	0.1	Spouse of the case M3. Stepmother of the case M1.
			M3	LVM3332	M	44	pulmonary tuberculosis	-		04.09.2015	0.13	Spouse of the case M2. Father of the case M1.
N	Close household and close nonhousehold contact	Tukums	N1	LVM4790	F	36	pulmonary tuberculosis	+	Drug-sensitive	11.02.2002	-	Spouse of the cases N4 and N7. Mother of the case N8. Neighbour of the cases N2 and N5, and potential source of infection for the case N2. Friend of the case N6.
			N2	LVM3151	M	8	tuberculous pleurisy (symptomatic)	-		29.01.2003	11.6	Son of the case N5. Neighbour of the cases N1, N7, and N8.
			N3	LVM4841	M	40	pulmonary tuberculosis	+		14.03.2003	1.47	Cousin of the case N4.
			N4	LVM1568	M	31	pulmonary tuberculosis	+		12.06.2003	2.97	Second spouse of the case N1. Cousin of the case N3.
			N5	LVM8945	F	30	pulmonary tuberculosis	+		20.04.2004	10.27	Mother of the case N2. Neighbour of the cases N1, N7, and N8.
			N6	LVM0815	F	47	pulmonary tuberculosis	+		17.06.2004	1.93	Friend of the cases N1 and N7.
			N7	LVM7166	M	38	pulmonary tuberculosis	+		25.01.2006	19.27	First spouse of the case N1. Father of the case N8. Neighbour of the cases N2 and N5. Friend of the case N6.
			N8	LVM3170	M	13	pulmonary tuberculosis	-		20.09.2010	55.87	Son of the cases N1 and N7. Neighbour of the cases N2 and N5.
O	Close household contact	Berze parish	O1	LVM3581	M	54	pulmonary tuberculosis	-	Drug-sensitive	30.07.2012	-	Spouse of the case O3.
			O2	LVM4061	F	11	pulmonary tuberculosis (symptomatic)	-		23.04.2013	8.77	Daugther of the case O3.
			O3	LVM4104	F	47	pulmonary tuberculosis	+		08.05.2013	0.5	Mother of the case O2. Spouse of the case O1.
P	Close household and close nonhousehold contact	Salaspils	P1	LVM9970	M	45	pulmonary tuberculosis	+	Drug-sensitive	18.07.2011	-	Father of the cases P2, P3, and P5. Son of the cases P4 and P6.
			P2	LVM1308	F	18	pulmonary tuberculosis	-		01.08.2011	0.47	Daugther of the case P1. Sister of the cases P3 and P5. Granddaughter of the cases P4 and P6.
			P3	LVM2755	M	8	pulmonary tuberculosis (contact)	-		18.08.2011	0.57	Son of the case P1. Brother of the cases P2 and P5. Grandson of the cases P4 and P6.
			P4.1	LVM1832	M	74	pulmonary tuberculosis	-		10.04.2012	7.73	Spouse of the case P6. Father of the case P1. Grandfather of the cases P2, P3, and P5.
			P5	LVM9250	M	23	pulmonary tuberculosis	-		21.03.2013	11.37	Son of the case P1. Brother of the cases P2 and P3. Grandson of the cases P4 and P6.
			P6	LVM9250	F	78	pulmonary tuberculosis	+		09.04.2013	0.6	Spouse of the case P4. Mother of the case P1. Grandmother of the cases P2, P3, and P5.
			P4.2	LVM8483	M	76	pulmonary tuberculosis	+		25.03.2014	11.53	-
Q	Close household and close nonhousehold contact	Riga	Q1	LVM1798	M	32	pulmonary tuberculosis	+	Isoniazid-resistant	27.08.2014	-	Neighbour of the cases Q2, Q3, Q4, Q5, and Q6.
			Q2	LVM0952	M	40	pulmonary tuberculosis	+		22.09.2016	24.87	Spouse of the case Q4. Father of the case Q3, and potential source of infection. Neighbour of the cases Q1, Q5, and Q6.
			Q3	LVM1545	F	14	pulmonary tuberculosis (contact)	-		29.09.2016	0.23	Daughter of the cases Q2 and Q4. Neighbour of the cases Q1, Q5, and Q6.
			Q4	LVM2923	F	40	pulmonary tuberculosis	-		17.10.2016	0.6	Spouse of the case Q2. Mother of the case Q3. Neighbour of the cases Q1, Q5, and Q6.
			Q5	LVM4177	F	57	pulmonary tuberculosis	+		01.11.2016	0.5	Neighbour of the cases Q1, Q2, Q3, Q4, and Q6.
			Q6	LVM6615	M	36	pulmonary tuberculosis	+		30.11.2016	0.97	Neighbour of the cases Q1, Q2, Q3, Q4, and Q5.
R	Close household and close nonhousehold contact	Riga	R1	LVM6595	M	23	pulmonary tuberculosis	+	Isoniazid-resistant	31.05.2013	-	Brother of the case R2, uncle of the case R3.
			R2	LVM2976	M	38	pulmonary tuberculosis	+		24.10.2017	52.8	Father of the case R3. Brother of the case R1.
			R3	LVM2989	F	16	pulmonary tuberculosis (symptomatic)	+		25.10.2017	0.03	Daugther of the case R2. Niece of the case R1.
Supplementary material 1. Description of active tuberculosis cases involved in studied clusters.
