# Supplementary material for: Unraveling tuberculosis patient cluster transmission chains: integrating WGS-based network with clinical and epidemiological insights
Source: Front Public Health. 2024 May 20;12:1378426. doi: 10.3389/fpubh.2024.1378426 (PMC11144917; doi:10.3389/fpubh.2024.1378426)
Supplement: Supplementary file 2 [file Table_2.XLSX]

## Sheet: Lapa1
Tuberculosis case	Specimen collection date	Sequencing data file	Bactec MGIT 960 system																						Löwenstein-Jensen media
			RIF 1 µg/mL	RIF 2 µg/mL	INH 0.1 µg/mL	EMB 5 µg/mL	EMB 7.5 µg/mL	PZA 100 µg/mL	OFX 2 µg/mL	MFX 0.25 µg/mL	MFX 0.5 µg/mL	MFX 1 µg/mL	MFX 2 µg/mL	LFX 1 µg/mL	LFX 2 µg/mL	STM 1 µg/mL	STM 6 µg/mL	AMK 1 µg/mL	CAP 2.5 µg/mL	KAN 2.5 µg/mL	BDQ 1 µg/mL	CFZ 1 µg/mL	LZD 1 µg/mL	DLM 0.06 µg/mL	RIF 40 µg/mL	INH 0.2 µg/mL	INH 1 µg/mL	EMB 2 µg/mL	OFX 4 µg/mL	STM 4 µg/mL	AMK 30 µg/mL	CAP 40 µg/mL	KAN 30 µg/mL	ETO 40 µg/mL	PAS 1 µg/mL	DCS 30 µg/mL
A1	29.06.2005	LVM0286																							S	S	S	S		S			S
A2.1	11.11.2009	LVM5483	S		S	S										S									S	S	S	S		S			S
A3	13.01.2010	LVM1055																							S	S	S	S		S			S
A4	12.01.2011	LVM1120																							S	S	S	S		S			S
A5	26.01.2011	LVM2751	S		S	S										S									S	S	S	S		S			S
A6	21.02.2011	LVM5512																							S	S	S	S		S			S
A7	02.03.2011	LVM6503																							S	S	S	S		S			S
A8	03.05.2011	LVM2962																							S	S	S	S		S			S
A9	18.08.2011	LVM2790																							S	S	S	S		S			S
A2.2	30.05.2012	LVM7445	S		S	S										S									S	S	S	S		S			S
A10	21.03.2013	LVM1991																							S	S	S	S		S			S
A11	21.01.2015	LVM2135	S		S	S			S																S	S	S	S	S				S
A12	22.12.2015	LVM3012																							S	S	S	S	S				S
A13	16.03.2016	LVM6207	S		S	S			S																S	S	S	S	S				S
B1	20.10.2009	LVM3631	R		R	R		R	R	R						R		R	R						R	R	R	R	R	R	R	S	R	S	S	S
B2	22.10.2009	LVM3887	R		R	R		R	R							R		R	R						R	R	R	R	R	R	R	R	R	S	S	S
B3	22.10.2009	LVM3920						R	R	R								R	R						R	R	R	R	R	R	R	R	R	R	R	S
C1.1	09.04.2010	LVM8924	S		S	S										S									S	S	S	S		S			S
C2	24.09.2010	LVM3646	S		S	S										S									S	S	S	S		S			S
C3	30.09.2010	LVM4201																							S	S	S	S		S			S
C4	20.12.2011	LVM5446	S		S	S										S									S	S	S	S		S			S
C5	24.08.2015	LVM2263	S		S	S			S																S	S	S	S	S				S
C1.2	05.04.2019	LVM8484	S		S	S		S		S		S		S				S	S	S	S	S	S	S							S	S			S	S
D1.1	30.06.2004	LVM3541		S	S		S										S								S	S	S	S		S			S
D2	08.10.2014	LVM5287	S		S	S			S																S	S	S	S	S				S
D1.2	06.03.2015	LVM6781	S		S	S			S
D3	09.03.2015	LVM6857	S		S	S			S
D4	02.04.2015	LVM9534	S		S	S		S	S		S		S		S			S	S	S			S		S	S	S	S	S		S	S	S	S	S	S
D5	10.04.2015	LVM0171	S		S	S			S
E1	24.01.2008	LVM3451	S		S	S										S									S	S	S	S		S			S
E2	05.10.2012	LVM1166	S		S	S										S
E3	05.10.2012	LVM1167	S		S	S										S
E4	05.10.2012	LVM1165	S		S	S										S
E5.1	17.10.2012	LVM2447	S		S	S										S
E6	31.10.2012	LVM4098	S		S	S										S
E7	24.05.2013	LVM4124	S		S	S										S
E8	09.04.2014	LVM9939	S		S	S			S
E9	03.11.2014	LVM7833	S		S	S			S																S	S	S	S	S				S
E10	14.11.2014	LVM9066	S		S	S			S
E5.2	16.12.2014	LVM1859	S		S	S			S
E11	16.11.2016	LVM5600	S		S	S			S
E12	07.12.2017	LVM6858	S		S	S
F1	05.04.2016	LVM9558	S		S	S			S
F2	27.07.2016	LVM6916	S		S	S			S
F3	22.09.2016	LVM0955	S		S	S			S
F4	22.03.2017	LVM6987	S		S	S			S
F5	24.08.2017	LVM8753																							S	S	S	S	S				S
G1	07.02.2008	LVM3609	S		R	S										S									S	R	R	S		S			S
G2	09.06.2009	LVM4361						S	S																S	R	S	S		S			S
G3.1	18.07.2011	LVM9955	S		R	S		S	S							S									S	R	R	S		S			S
G4	26.08.2013	LVM4605						R	S																S	R	R	S		S			S
G3.2	13.05.2015	LVM3325	S		R	S		S	S
H1	07.12.2005	LVM6577																							S	S	S	S		R			S
H2.1	10.08.2009	LVM8491	S		S	S										R									S	S	S	S		R			S
H3.1	09.04.2010	LVM9039																							S	S	S	S		R			S
H4	09.04.2010	LVM9857	S		S	S										R									S	S	S	S		R			S
H2.2	23.11.2011	LVM2328	S		S	S										R									S	S	S	S		S			S
H5	05.06.2012	LVM8050	S		S	S		S	R							R									S	S	S	S		R			S
H6	12.07.2012	LVM2303	S		S	S										R									S	S	S	S		R			S
H7	16.07.2012	LVM2509	S		S	S										R									S	S	S	S		R			S
H8	09.10.2012	LVM1438	S		S	S										R
H3.2	20.01.2016	LVM1464	S		S	S			R																S	S	S	S	R				S
I1	20.05.2010	LVM2938																							S	S	S	S		S			S
I2	09.05.2012	LVM4905	S		S	S										S									S	S	S	S		S			S
I3	14.05.2012	LVM5487	S		S	S										S									S	S	S	S		S			S
I4	08.08.2012	LVM4694	S		S	S										S
I5	11.01.2013	LVM1307	S		S	S										S
I6	08.09.2016	LVM9813	S		S	S										S
J1	11.04.2008	LVM0080	S		S	S										S
J2	16.05.2008	LVM3480	S		S	S										S									S	S	S	S		S			S
J3	15.04.2015	LVM0621	S		S	S										S
K1	04.10.2011	LVM2999	R		R	R		R	S							R		S	S						R	R	R	S	S	R	S	S	S	R	S	S
K2	17.02.2012	LVM3234	S		R	S										R									S	R	R	S		R			S
K3	31.01.2013	LVM3883	R		R	S		R	S							R		S	S						R	R	R	S	S	R	S	S	S	R	S	S
K4	08.05.2013	LVM4115	S		R	S		S	S							R		S	S						S	S	S	S	S	R	S	S	S	R	S	S
L1	26.02.2014	LVM5420	S		S	S										S
L2.1	09.02.2016	LVM3004	S		S	S			S
L3	12.02.2016	LVM0345																							S	S	S	S	S				S
L2.2	06.08.2019	LVM1783	S		S	S								S
M1	28.08.2015	LVM2748	S		S	S			S
M2	31.08.2015	LVM2844	S		S	S			S
M3	04.09.2015	LVM3332	S		S	S			S
N1	11.02.2002	LVM4790		S	S		S										S
N2	29.01.2003	LVM3151																							S		S	S		S			S
N3	14.03.2003	LVM4841		S	S		S										S
N4	12.06.2003	LVM1568																							S		S	S		S			S
N5	20.04.2004	LVM8945																							S	S	S	S		S			S
N6	17.06.2004	LVM0815																							S	S	S	S		S			S
N7	25.01.2006	LVM7166																							S	S	S	S		S			S
N8	20.09.2010	LVM3170	S		S	S										S									S	S	S	S		S			S
O1	30.07.2012	LVM3581	S		S	S										S									S	S	S	S		S			S
O2	23.04.2013	LVM4061	S		S	S		S								S
O3	08.05.2013	LVM4104	S		S	S			S							S
P1	18.07.2011	LVM9970	S		S	S										S									S	S	S	S		S			S
P2	01.08.2011	LVM1308																							S	S	S	S		S			S
P3	18.08.2011	LVM2755																							S	S	S	S		S			S
P4.1	10.04.2012	LVM1832	S		S	S										S									S	S	S	S		S			S
P5	21.03.2013	LVM9250	S		S	S										S
P6	09.04.2013	LVM4026	S		S	S										S
P4.2	25.03.2014	LVM8483	S		S	S			S
Q1	27.08.2014	LVM1798	S		R	S		S	S																								S
Q2	22.09.2016	LVM0952	S		R	S		S	S
Q3	29.09.2016	LVM1545	S		R	S		S	S
Q4	17.10.2016	LVM2923	S		R	S		S	S
Q5	01.11.2016	LVM4177	S		R	S		S	S
Q6	30.11.2016	LVM6615	S		R	S		S	S
R1	31.05.2013	LVM6595	S		R	S		R	S
R2	24.10.2017	LVM2976	S		R	S		S
R3	25.10.2017	LVM2989	S		R	S		S																							S	S		S	S	S
Supplementary material 2. Phenotypic drug susceptibility testing results of studied M. tuberculosis isolates obtained from Bactec MGIT 960 system and Löwenstein-Jensen media.
Abbreviations: AMK – amikacin; BDQ – bedaquiline; CFZ – clofazimine; CAP - capreomycin; DCS – D-cycloserine; DLM – delamanid; EMB – ethambutol; ETO – ethionamide; INH – isoniazid; KAN - kanamycin; LFX – levofloxacin; LZD – linezolid; MFX – moxifloxacin; OFX – ofloxacin; PAS – para-aminosalicylic acid; PZA – pyrazinamide; R – resistant; RIF – rifampicin; S – sensitive; STM – streptomycin.
