# Supplementary material for: Unraveling tuberculosis patient cluster transmission chains: integrating WGS-based network with clinical and epidemiological insights
Source: Front Public Health. 2024 May 20;12:1378426. doi: 10.3389/fpubh.2024.1378426 (PMC11144917; doi:10.3389/fpubh.2024.1378426)
Supplement: Supplementary file 3 [file Table_3.XLSX]

## Sheet: Lapa1
Cluster	Drug	Locus tag	Gene	Genome position	Variant	WHO confidence grading
B	RIF	Rv0667	rpoB	761155	p.Ser450Leu	Associated with resistance
	INH	Rv1483	fabG1	1673425	c.-15C>T	Associated with resistance
	INH	Rv1908c	katG	2155168	p.Ser315Thr	Associated with resistance
	EMB	Rv3795	embB	4247469	p.Tyr319Ser	Associated with resistance
	PZA	Rv2043c	pncA	2289027	p.Cys72Tyr	Uncertain significance
	FQ	Rv0006	gyrA	7570	p.Ala90Val	Associated with resistance
	STM	rrs	rrs	1472359	r.514a>c	Associated with resistance
	AMK/CAP/KAN	rrs	rrs	1473246	r.1401a>g	Associated with resistance
	ETO	Rv1483	fabG1	1673425	c.-15C>T	Associated with resistance
	ETO	Rv3854c	ethA	4326461	p.Ile338Ser	Uncertain significance
G	INH	Rv1908c	katG	2155168	p.Ser315Thr	Associated with resistance
H	FQ	Rv0005	gyrB	6620	p.Asp461Asn	Associated with resistance
	STM	Rv3919c	gid	4408100	c.103del	Associated with resistance
K (cases K2 and K4)	INH	Rv1483	fabG1	1673425	c.-15C>T	Associated with resistance
	STM	Rv3919c	gid	4408102	p.Gly34Glu	Uncertain significance
	ETO	Rv1483	fabG1	1673425	c.-15C>T	Associated with resistance
K (case K1)	RIF	Rv0667	rpoB	761139	p.His445Asp	Associated with resistance
	INH	Rv1483	fabG1	1673425	c.-15C>T	Associated with resistance
	INH	Rv1908c	katG	2155168	p.Ser315Thr	Associated with resistance
	EMB	Rv3795	embB	4247431	p.Met306Ile	Associated with resistance
	PZA	Rv2043c	pncA	2289057	p.Pro62Leu	Associated with resistance (interim)
	STM	Rv3919c	gid	4407917	p.Arg96Cys	Uncertain significance
	ETO	Rv1483	fabG1	1673425	c.-15C>T	Associated with resistance
K (case K3)	RIF	Rv0667	rpoB	761139	p.His445Asp	Associated with resistance
	INH	Rv1483	fabG1	1673425	c.-15C>T	Associated with resistance
	INH	Rv1908c	katG	2155168	p.Ser315Thr	Associated with resistance
	EMB	Rv3795	embB	4247431	p.Met306Ile	Associated with resistance
	PZA	Rv2043c	pncA	2289057	p.Pro62Leu	Associated with resistance (interim)
	STM	Rv3919c	gid	4407917	p.Arg96Cys	Uncertain significance
	STM	Rv3919c	gid	4408102	p.Gly34Glu	Uncertain significance
	ETO	Rv1483	fabG1	1673425	c.-15C>T	Associated with resistance
Q	INH	Rv1908c	katG	2155168	p.Ser315Thr	Associated with resistance
	STM	Rv0682	rpsL	781687	p.Lys43Arg	Associated with resistance
	ETO	Rv3854c	ethA	4326321	c.1152del	Associated with resistance (interim)
	PAS	Rv2447c	folC	2747151	p.Ser150Gly	No data
R	INH	Rv1483	fabG1	1673425	c.-15C>T	Associated with resistance
	ETO	Rv1483	fabG1	1673425	c.-15C>T	Associated with resistance
Supplementary material 3. Drug-resistance-conferring mutations detected in the studied M. tuberculosis isolate pairs by WGS approach.
Abbreviations: AMK- amikacin; CAP- capreomycin; EMB- ethambutol; ETO- ethionamide; FQ- fluoroquinolones; INH- isoniazid; KAN- kanamycin; PAS- para-aminosalicylic acid; PZA- pyrazinamide; RIF- rifampicin; STM- streptomycin.
