# Supplementary material for: Unraveling tuberculosis patient cluster transmission chains: integrating WGS-based network with clinical and epidemiological insights
Source: Front Public Health. 2024 May 20;12:1378426. doi: 10.3389/fpubh.2024.1378426 (PMC11144917; doi:10.3389/fpubh.2024.1378426)
Supplement: Supplementary file 4 [file Table_4.XLSX]

## Sheet: Lapa1
Genome position	Reference allele	Alternative allele	Locus tag	Gene	Product	Effect	Amino acid change	Cluster	Sub-lineage	SIT
17471	T	C	Rv0015c	pknA	serine/threonine-protein kinase PknA	missense	Gln431Arg	C	4.3.3	254
26139	C	T	Rv0021c		hypothetical protein	missense	Ser248Asn	Q	2.2.1	1
26295	A	G	Rv0021c		hypothetical protein	missense	Val196Ala	C	4.3.3	254
28677	G	C	Rv0024		NLP/P60 family protein	missense	Val106Leu	A	4.3.3	42
40453	C	T	Rv0037c		MFS-type transporter	synonymous		F	4.3.3	254
48659	G	A	Rv0044c		oxidoreductase	synonymous		N	4.2.1	3340
70225	T	G	Rv0064		transmembrane protein	missense	Ser536Ala	A	4.3.3	42
126626	G	C	Rv0107c	ctpI	cation-transporter ATPase I	missense	Leu1306Val	F	4.3.3	254
130028	C	A	Rv0107c	ctpI	cation-transporter ATPase I	missense	Asp172Tyr	B	4.3.3	42
162067	G	T	Rv0134	ephF	epoxide hydrolase EphF	synonymous		M	4.8	280
182945	T	C	Rv0154c	fadE2	acyl-CoA dehydrogenase FadE2	missense	Glu85Gly	E	4.3.3	254
185444	A	G	Rv0157	pntB	NAD(P) transhydrogenase subunit beta PntB	synonymous		C	4.3.3	254
201744	C	T	Rv0171	mce1C	Mce family protein Mce1C	synonymous		E	4.3.3	254
221163	G	T	Rv0189c	ilvD	dihydroxy-acid dehydratase	synonymous		O	4.2.1	3340
221621	C	T	Rv0189c	ilvD	dihydroxy-acid dehydratase	missense	Gly35Ser	J	4.8	53
232950	C	G	Rv0197		oxidoreductase	synonymous		O	4.2.1	3340
281882	A	G	Rv0235c		transmembrane protein	missense	Trp245Arg	A	4.3.3	42
297096	C	T	Rv0246		integral membrane protein	synonymous		B	4.3.3	42
388055	G	T	Rv0320		hypothetical protein	missense	Gln56His	A	4.3.3	42
390739	G	A	Rv0323c		hypothetical protein	synonymous		N	4.2.1	3340
470342	C	T	Rv0391	metZ	O-succinylhomoserine sulfhydrylase	synonymous		O	4.2.1	3340
489328	C	T	Rv0405	pks6	membrane bound polyketide synthase	missense	Pro1200Ser	D	4.3.3	254
534971	C	A	Rv0446c		transmembrane protein	missense	Gly82Val	Q	2.2.1	1
542445	G	T	Rv0452		transcriptional regulator	missense	Ala102Ser	C	4.3.3	254
656592	C	T	Rv0565c		monooxygenase	stop	Trp293*	O	4.2.1	3340
801315	G	A	Rv0701	rplC	50S ribosomal protein L3	synonymous		N	4.2.1	3340
819128	C	T	Rv0726c		S-adenosylmethionine-dependent methyltransferase	stop	Trp171*	H	4.1.2.1	50
841353	G	A	Rv0749	vapC31	ribonuclease VapC31	synonymous		A	4.3.3	42
887618	C	T	Rv0794c		oxidoreductase	missense	Gly340Asp	C	4.3.3	254
898909	G	A	Rv0805		3',5'-cyclic adenosine monophosphate phosphodiesterase CpdA	missense	Gly27Arg	B	4.3.3	42
918002	C	T	Rv0824c	desA1	acyl-ACP desaturase DesA	missense	Gly250Glu	CE	4.3.3	254
945122	G	C	Rv0848	cysK2	cysteine synthase CysK	missense	Gly62Ala	O	4.2.1	3340
963582	G	A	Rv0865	mog	molybdopterin biosynthesis protein	missense	Val65Met	Q	2.2.1	1
1064375	G	A	Rv0953c		oxidoreductase	synonymous		P	2.2.1	1
1070156	C	G	Rv0958		magnesium chelatase	missense	Pro92Ala	A	4.3.3	42
1077942	T	C	Rv0966c-Rv0967	intergenic region				E	4.3.3	254
1129237	G	T	Rv1010	ksgA	rRNA small subunit methyltransferase A	missense	Arg29Leu	N	4.2.1	3340
1172858	T	G	Rv1049-Rv1050	intergenic region				K	4.8	53
1226393	C	T	Rv1098c	fum	fumarate hydratase	synonymous		C	4.3.3	254
1319754	A	C	Rv1181	pks4	polyketide beta-ketoacyl synthase	synonymous		Q	2.2.1	1
1460675	C	T	Rv1304	atpB	ATP synthase subunit A	synonymous		N	4.2.1	3340
1510652	G	C	Rv1345	mbtM	long-chain-fatty-acid--ACP ligase MbtM	missense	Gly458Arg	H	4.1.2.1	50
1567756	T	G	Rv1392	metK	S-adenosylmethionine synthetase	missense	Leu311Trp	J	4.8	53
1604417	G	T	Rv1428c		hypothetical protein	synonymous		N	4.2.1	3340
1707310	G	A	Rv1515c		hypothetical protein	synonymous		H	4.1.2.1	50
1868543	C	T	Rv1654	argB	acetylglutamate kinase	synonymous		F	4.3.3	254
1910123	T	G	Rv1683		bifunctional long-chain acyl-CoA synthase/lipase	missense	Ser844Ala	E	4.3.3	254
1926567	A	G	Rv1701		tyrosine recombinase XerD	synonymous		A	4.3.3	42
1940834	C	T	Rv1713	engA	GTPase Der	missense	Leu183Phe	L	4.8	53
2016734	T	C	Rv1781c	malQ	4-alpha-glucanotransferase	missense	Asn248Ser	D	4.3.3	254
2033223	C	T	Rv1795	eccD5	ESX-5 type VII secretion system protein EccD	synonymous		Q	2.2.1	1
2057760	G	A	Rv1815		hypothetical protein	missense	Gly78Asp	F	4.3.3	254
2097084	T	C	Rv1847		esterase	missense	Trp70Arg	E	4.3.3	254
2123145	C	T	Rv1872c	lldD2	L-lactate dehydrogenase	missense	Val3Ile	G	4.1.2.1	283
2135166	C	G	Rv1886c	fbpB	diacylglycerol acyltransferase/mycolyltransferase Ag85B	synonymous		N	4.2.1	3340
2143843	C	T	Rv1896c		S-adenosyl-L-methionine-dependent methyltransferase	missense	Asp202Asn	E	4.3.3	254
2155305	A	G	Rv1908c	katG	catalase-peroxidase	synonymous		E	4.3.3	254
2183206	C	A	Rv1931c		transcriptional regulator	missense	Asp12Tyr	H	4.1.2.1	50
2195927	C	T	Rv1944c		hypothetical protein	missense	Ser3Asn	O	4.2.1	3340
2214615	A	G	Rv1970	lprM	Mce family lipoprotein LprM	missense	Ser165Gly	D	4.3.3	254
2244652	A	C	Rv1999c		transporter	missense	Leu163Val	N	4.2.1	3340
2319353	C	T	Rv2062c	cobN	cobalamin biosynthesis protein CobN	synonymous		C	4.3.3	254
2344143	A	T	Rv2086-Rv2088	intergenic region				D	4.3.3	254
2360875	C	A	Rv2101	helZ	helicase HelZ	missense	Asp212Glu	D	4.3.3	254
2413289	A	G	Rv2153c	murG	UDP-N-acetylglucosamine--N-acetylmuramyl- (pentapeptide) pyrophosphoryl-undecaprenol-N-acetylglucosamine transferase	synonymous		O	4.2.1	3340
2421223	G	C	Rv2159c		hypothetical protein	missense	Ala148Gly	P	2.2.1	1
2452753	T	C	Rv2190c		endopeptidase	missense	Arg174Gly	A	4.3.3	42
2502153	A	G	Rv2228c		multifunctional RNASE H/alpha-ribazole phosphatase/acid phosphatase	missense	Trp196Arg	O	4.2.1	3340
2531964	C	G	Rv2258c-mscR	intergenic region				L	4.8	53
2540399	A	G	Rv2266	cyp124	cytochrome P450 Cyp124	missense	Gln99Arg	E	4.3.3	254
2621159	C	T	Rv2343c	dnaG	DNA primase	missense	Ala432Thr	Q	2.2.1	1
2686376	G	A	Rv2392	cysH	phosphoadenosine phosphosulfate reductase	missense	Glu4Lys	O	4.2.1	3340
2700195	T	C	Rv2402		trehalase	missense	Ile556Thr	E	4.3.3	254
2751694	G	A	Rv2450c	rpfE	resuscitation-promoting factor RpfE	missense	Arg163Cys	C	4.3.3	254
2806649	A	C	Rv2490a-Rv2491	intergenic region				A	4.3.3	42
2822798	C	T	Rv2507		hypothetical protein	missense	Leu121Phe	A	4.3.3	42
2837892	T	C	Rv2521	bcp	peroxiredoxin	missense	Val70Ala	P	2.2.1	1
2851108	C	T	Rv2526	vapB17	antitoxin VapB17	synonymous		L	4.8	53
2920819	C	T	Rv2590	fadD9	fatty-acid--CoA ligase FadD9	synonymous		O	4.2.1	3340
2930919	G	T	Rv2603c		transcriptional regulator	synonymous		H	4.1.2.1	50
2948752	C	A	Rv2622		methyltransferase	synonymous		H	4.1.2.1	50
3036205	A	C	Rv2724c	fadE20	acyl-CoA dehydrogenase FadE20	missense	Ser363Ala	K	4.8	53
3092402	A	G	Rv2783c	gpsI	bifunctional guanosine pentaphosphate synthetase/polyribonucleotide nucleotidyltransferase	missense	Phe66Leu	K	4.8	53
3139187	G	T	Rv2833c	ugpB	sn-glycerol-3-phosphate ABC transporter substrate-binding lipoprotein UgpB	missense	Ala433Glu	N	4.2.1	3340
3202682	G	A	Rv2893		oxidoreductase	missense	Arg88Gln	A	4.3.3	42
3245057	A	G	Rv2930	fadD26	fatty-acid--CoA ligase FadD26	missense	Asp454Gly	J	4.8	53
3267829	G	T	Rv2935	ppsE	phthiocerol synthesis polyketide synthase type I PpsE	synonymous		K	4.8	53
3277769	G	A	Rv2940c	mas	multifunctional mycocerosic acid synthase	synonymous		N	4.2.1	3340
3311572	G	A	Rv2958c		PGL/p-HBAD biosynthesis glycosyltransferase	synonymous		H	4.1.2.1	50
3387211	T	C	Rv3028c	fixB	electron transfer flavoprotein subunit alpha	missense	Gln274Arg	N	4.2.1	3340
3398484	G	A	Rv3038c		hypothetical protein	missense	His309Tyr	CE	4.3.3	254
3401303	G	A	Rv3041c		ABC transporter ATP-binding protein	synonymous		E	4.3.3	254
3471129	C	G	Rv3102c	ftsE	cell division ATP-binding protein FtsE	missense	Val81Leu	A	4.3.3	42
3538244	G	A	Rv3169		hypothetical protein	missense	Arg336His	F	4.3.3	254
3545885	A	G	Rv3177		peroxidase	missense	Lys147Glu	L	4.8	53
3559367	T	C	Rv3191c-metU	intergenic region				J	4.8	53
3564391	C	A	Rv3195		hypothetical protein	missense	Leu10Met	H	4.1.2.1	50
3582418	T	C	Rv3205c		hypothetical protein	missense	Ile30Val	L	4.8	53
3598113	C	T	Rv3221A	rshA	anti-sigma factor RshA	missense	Gly82Ser	C	4.3.3	254
3620235	G	A	Rv3240c	secA1	protein translocase subunit SecA	synonymous		D	4.3.3	254
3634069	G	A	Rv3254		hypothetical protein	missense	Arg132His	L	4.8	53
3640627	G	T	Rv3261	fbiA	2-phospho-L-lactate transferase	missense	Ala29Ser	A	4.3.3	42
3768865	C	T	Rv3353c		hypothetical protein	synonymous		E	4.3.3	254
3799426	G	C	Rv3384c	vapC46	ribonuclease VapC46	synonymous		O	4.2.1	3340
3820523	G	A	Rv3401-Rv3402c	intergenic region				H	4.1.2.1	50
3859430	A	C	Rv3439c		hypothetical protein	missense	Leu78Arg	O	4.2.1	3340
3860879	G	C	Rv3441c	mrsA	phosphoglucosamine mutase	synonymous		E	4.3.3	254
3872868	G	T	Rv3451	cut3	cutinase	synonymous		I	4.1.2.1	50
3905326	T	C	Rv3485c		short-chain type dehydrogenase/reductase	missense	Lys81Glu	D	4.3.3	254
4000852	G	A	Rv3560c	fadE30	acyl-CoA dehydrogenase FadE30	synonymous		F	4.3.3	254
4161996	A	G	Rv3718c		hypothetical protein	missense	Met88Thr	L	4.8	53
4169716	C	T	Rv3723-Rv3725	intergenic region				C	4.3.3	254
4225662	C	G	Rv3779		transmembrane protein	synonymous		G	4.1.2.1	283
4278812	G	A	Rv3813c		hypothetical protein	missense	Ala135Val	N	4.2.1	3340
4284938	C	T	Rv3820c	papA2	trehalose-2-sulfate acyltransferase	synonymous		I	4.1.2.1	50
4298723	G	A	Rv3825c	pks2	phthioceranic/ hydroxyphthioceranic acid synthase	missense	His295Tyr	A	4.3.3	42
4350728	A	G	Rv3871-Rv3872	intergenic region				A	4.3.3	42
4365619	G	A	Rv3884c	eccA2	ESX-2 secretion system protein EccA	missense	Ser407Leu	E	4.3.3	254
4379891	G	A	Rv3894c	eccC2	ESX-2 type VII secretion system protein EccC	missense	Pro188Ser	O	4.2.1	3340
4409210	T	C	Rv3921c		membrane protein insertase YidC	missense	Glu287Gly	F	4.3.3	254
Supplementary material 4. Differing single nucleotide variants detected between Mycobacterium tuberculosis isolates separated by a maximum of 19 variants.
